# Supplementary material for: Short-Term Intake of a Fructose-, Fat- and Cholesterol-Rich Diet Causes Hepatic Steatosis in Mice: Effect of Antibiotic Treatment
Source: Nutrients. 2017 Sep 14;9(9):1013. doi: 10.3390/nu9091013 (PMC5622773; doi:10.3390/nu9091013)
Supplement: Supplementary file 1 [file nutrients-09-01013-s001.zip]

Archive with 1 entries (1 files):
- nutrients-206726-supplementary.pdf
